# Supplementary material for: Neuromedin U mediates left atrial pressure–induced diuresis in the anaesthetised pig
Source: PLoS One. 2026 May 8;21(5):e0348773. doi: 10.1371/journal.pone.0348773 (PMC13155543; doi:10.1371/journal.pone.0348773)
Supplement: S1 Data — (XLSX) [file pone.0348773.s001.xlsx]

## Sheet: left atrial pressure data
mean atrial pressure		control	distend + 10 min	distend + 20min	distend + 30min	deflate +10min	deflate +20min	deflate + 30min	distend +10min	distend + 20min	distend + 30min	deflate +10min
pig 10-22		7.9993	19.8242	26.1579	16.9041	8.7885	11.6358	2.0121	8.728	11.7721	12.1017	4.2842
pig 11-22		5.6843	14.495	11.7663	13.4203	6.573	6.2487	8.0168	11.5932	14.2163	16.9362	16.514
pig 4-22		9.2475	23.359	21.6252	23.278	9.2504	9.7784	6.6324	16.4465	12.6689	9.6607	3.1769
pig 5-21		1.5205	9.4031	10.2632	9.2577	0.8854	2.477	2.7281	13.3769	12.8757	12.9987	2.9172
Pig 7/23		6.9036	14.1305	16.3291	9.9402	1.6807	1.1525	0.5074	15.7575	11.3128	11.9212	6.8802
Pig 6/23		2.9368	11.78	8.4954	9.5228	5.4556	3.551	2.6901	19.0372	19.8333	19.2037	2.7652
Pig 5/23		5.2492	15.0346	16.0862	15.5727	8.053	6.9275	7.8132	18.2093	18.2765	18.1661	6.0547
Pig 3/22		6.9784	12.5741	13.5439	15.7474	9.2087	9.7635	11.2543	21.1003	21.9491	20.4276	6.1728
mean		5.81495	15.0751	15.5334	14.2054	6.23691	6.4418	5.2068	15.5311	15.3631	15.177	6.09565
sd		2.56782	4.49907	5.93279	4.76681	3.33472	3.80733	3.74284	4.10227	4.06917	3.98291	4.5065
sem		0.90786	1.59066	2.09756	1.68532	1.179	1.3461	1.3233	1.45037	1.43867	1.40817	1.59329
n		8	8	8	8	8	8	8	8	8	8	8
P			<.001	<.001	<.001	0.695	0.534	0.748	<.001	0.001	0.002	0.9

## Sheet: NMU data
NMU ng/ml
	ch open	inf +10	inf +20	inf +30	def +10	def +20	def +30	vagi cut	infl vagi cut +10	inflate vagi cut +20	inflate vagi cut +30	def +10
pig 5/21	1.05	1.49	1.47	1.26	1.11	1.25	1.09	1.12	1.27	1.16	1.24	1.1
Pig 3/22	1.21	1.58	1.35	1.17	1.34	1.36	1.17	1.32	1.25	1.09	1.16	1.22
Pig 4/22	1.17	1.65	1.44	1.45	1.29	1.31	1.27	1.35	1.16	1.28	1.11	1.25
Pig 10/22	1.13	2.87	2.04	1.65	1.39	1.35	1.28	1.26	1.33	1.36	1.22	1.19
Pig 11/22	1.21	2.19	1.44	1.28	1.09	1.17	1.2	1.25	1.15	1.25	1.09	1.29
Pig 5/23	1.12	2.03	2.14	1.56	1.24	1.28	1.22	1.31	1.41	1.28	1.19	1.07
Pig 6/23	1.41	2.13	2.25	2.02	1.89	1.39	1.3	1.27	1.45	1.28	1.27	1.17
Pig 7/23	1.04	2.76	1.97	1.38	1.29	1.32	1.22	1.25	1.04	1.33	1.3	1.41
mean	1.1675	2.0875	1.7625	1.47125	1.33	1.30375	1.21875	1.26625	1.2575	1.25375	1.1975	1.2125
sd	0.117199	0.519086	0.371089	0.272996	0.24917	0.0700892	0.0679154	0.0694751	0.138435	0.0884691	0.0744024	0.108067
sem	0.0414363	0.183525	0.1312	0.0965186	0.0880949	0.0247803	0.0240117	0.0245631	0.0489442	0.0312786	0.0263052	0.0382076
n	8	8	8	8	8	8	8	8	8	8	8	8
P		0.002	0.002	0.006	0.034	0.011

## Sheet: urine flow data
	urine flow
	ch open	inf +10	inf +20	inf +30	def +10	def +20	def +30	infl vagi cut +10	inflate vagi cut +20	inflate vagi cut +30	def +10
pig 5/21	1.13	1	3.3	1.6	2.1	2	1.9	0.8	1.7	1.6	1.9
Pig 3/22	1.16	1.6	1.1	1.5	1.4	1.3	1.5	0.5	0.35	1	1.3
Pig 4/22	1.6	2.1	2.1	2.1	2.3	2.1	2	1.6	1.5	1.4	1.9
pig 10/22	0.8	3.5	2.9	2.4	2.2	2.3	1.6	0.9	1.1	1.4	2.4
Pig 11/22	1.1	2.7	1.5	1.3	0.5	1.6	1.45	1.2	1.7	0.5	0.9
Pig 5/23	1.26	1.5	1.4	1.2	1	1.3	1.2	1.3	1.3	1.3	1.4
Pig 6/23	1.4	1.6	1.7	1.7	1.8	1.9	1.7	1.1	1.2	1.3	1.8
Pig 7/23	0.64	3.5	2.3	1.1	1.5	1	1.6	1.6	0.6	0.8	0.7
mean	1.13625	2.1875	2.0375	1.6125	1.6	1.6875	1.61875	1.125	1.18125	1.1625	1.5375
sd	0.307336	0.947836	0.765203	0.448609	0.627922	0.458063	0.253458	0.384522	0.491308	0.366206	0.568048
sem	0.10866	0.335111	0.27054	0.158607	0.222004	0.16195	0.089611	0.135949	0.173704	0.129474	0.200835
n	8	8	8	8	8	8	8	8	8	8	8
P		0.04	0.027	0.028	0.087	0.012	0.011	0.783	0.633	0.827	0.138

## Sheet: urine & blood creatinine data
Creatinine mg/dL
	chest open		inflate +30 min		deflate +10 min
	urine	blood	urine	blood	urine	blood
pig 5/21	28.0538	0.8	32.2392	1	29.2981	1
Pig 3/22	38.46	1.1	33.94	1.4	33.14	1.3
Pig 4/22	33.03	1	29.3	1	26.81	1
pig 10/22	43.4381	1.1	26.4701	1.2	25.7914	1.1
Pig 11/22	34.1622	1	39.592	1.1	38.5739	1.1
Pig 5/23	37.1034	1.3	36.6509	1.3	35.7459	1.4
Pig 6/23	37.8952	1.4	32.2392	1.5	30.3162	1.3
Pig 7/23	36.3115	1	31.6736	1.2	30.7686	1.1

## Sheet: power analysis  
F tests - ANOVA: Repeated measures, within factors
Analysis: A priori: Compute required sample size
Input: Effect size f = 0.5
α err prob = 0.05
Power (1-β err prob) = 0.9
Number of groups = 1
Number of measurements = 4
Corr among rep measures = 0.5
Nonsphericity correction ε= 1
Output: Noncentrality parameter λ = 18.0000000
Critical F = 3.0087866
Numerator df = 3.0000000
Denominator df = 24.0000000
Total sample size = 9
Actual power = 0.9216400
